# Supplementary material for: Cortical theta–gamma coupling governs the adaptive control of motor commands
Source: Brain Commun. 2022 Oct 6;4(6):fcac249. doi: 10.1093/braincomms/fcac249 (PMC9631971; doi:10.1093/braincomms/fcac249)
Supplement: fcac249_Supplementary_Data [file fcac249_supplementary_data.zip]

Archive with 2 entries (2 files):
- Supplementary_Video_1.mp4
- Supplementary_Video_1_legend.docx
